# Supplementary material for: ERK5 Is a Major Determinant of Chemical Sarcomagenesis: Implications in Human Pathology
Source: Cancers (Basel). 2022 Jul 19;14(14):3509. doi: 10.3390/cancers14143509 (PMC9316148; doi:10.3390/cancers14143509)
Supplement: Supplementary file 1 [file cancers-14-03509-s001.zip]

Archive with 3 entries (3 files):
- cancers-1802968-supplementary.pdf
- Supplementary Figure S7. original blots .pdf
- Supplementary Table 4 Excel files with differential expressed genes in the RNAseq analysis.xls
